# Supplementary material for: Blood Cytokine Analysis Suggests That SARS-CoV-2 Infection Results in a Sustained Tumour Promoting Environment in Cancer Patients
Source: Cancers (Basel). 2021 Nov 15;13(22):5718. doi: 10.3390/cancers13225718 (PMC8616215; doi:10.3390/cancers13225718)
Supplement: Supplementary file 1 [file cancers-13-05718-s001.zip]

Archive with 1 entries (1 files):
- cancers-1456604-supplementary.pdf
